# Supplementary material for: Brain regions vulnerable and resistant to aging without Alzheimer’s disease
Source: PLoS One. 2020 Jul 29;15(7):e0234255. doi: 10.1371/journal.pone.0234255 (PMC7390259; doi:10.1371/journal.pone.0234255)
Supplement: S1 Data — (XLSX) [file pone.0234255.s001.xlsx]

## Sheet: Fig1
Subject	tCBV (Layer 1)		tCBV (Layer 4)		Vol (Layer 1)		Vol (Layer 4)
	Trimming Side	Control Side	Trimming Side	Control Side	Trimming Side	Control Side	Trimming Side	Control Side
mouse 1	-13.617	-31.7915	-19.743	-16.8359	-2.5066	-9.7968	-6.9732	9.2809
mouse 2	7.392	0.666	33.1665	20.6811	-0.0063	-4.9129	8.6095	3.6646
mouse 3	-4.1432	-29.5732	6.1109	9.4077	-3.4452	-10.4865	-1.0963	20.8866
mouse 4	-27.2988	-33.1976	-9.2963	-11.0946	-4.7214	-7.6712	4.3718	15.2192
mouse 5	-12.7479	1.6058	-10.1949	3.3729	-2.307	-2.2795	7.6053	8.2945
mouse 6	17.5978	-20.231	63.4671	-0.6515	1.0951	-7.1698	2.572	15.6369
mouse 7	-7.4886	-18.6041	-8.4095	-18.2835	3.7029	-0.8049	1.701	6.3536

## Sheet: Fig2
region	t-value		region	t-value
parsorbitalis	-6.28026		DG	-6.19416
parstriangularis	-6.07612		MLSUBCA	-3.7462
rostralmiddlefrontal	-5.38161		CA4	-3.37525
parsopercularis	-5.16326		CA3	-2.41524
lateralorbitofrontal	-4.09838		PRESUB	-1.97718
medialorbitofrontal	-3.92787		CA1	-1.67551
superiorfrontal	-3.60549		SUB	-0.682594
supramarginal	-3.41033
caudalmiddlefrontal	-3.2429
superiortemporal	-2.97136
precentral	-2.90934
rostralanteriorcingulate	-2.88149
insula	-2.83346
lingual	-2.75372
middletemporal	-2.64168
inferiortemporal	-2.63953
transversetemporal	-2.57756
caudalanteriorcingulate	-2.46364
pericalcarine	-2.3384
posteriorcingulate	-2.28286
postcentral	-2.28035
inferiorparietal	-2.27453
parahippocampal	-2.23143
frontalpole	-2.11652
bankssts	-2.07242
superiorparietal	-1.96462
precuneus	-1.95663
lateraloccipital	-1.87152
cuneus	-1.8304
isthmuscingulate	-1.54901
fusiform	-1.4147
temporalpole	-1.11228
paracentral	-0.122959
entorhinal	0.411236

## Sheet: Fig3
region	t-value		region	t-value
superiorfrontal	-9.14533		DG	-4.9083
lateralorbitofrontal	-8.05285		CA4	-4.88722
superiortemporal	-7.87353		MLSUBCA	-4.1315
posteriorcingulate	-7.60205		CA1	-3.20121
parsorbitalis	-7.50306		CA3	-2.99835
rostralmiddlefrontal	-7.26344		SUB	-2.35183
medialorbitofrontal	-7.04042		PRESUB	-2.09222
parstriangularis	-6.8767
parsopercularis	-6.42913
inferiorparietal	-6.40798
precuneus	-6.40778
frontalpole	-6.05009
insula	-5.97623
inferiortemporal	-5.40485
superiorparietal	-5.37127
middletemporal	-5.24555
supramarginal	-5.19465
transversetemporal	-4.72313
precentral	-4.72092
temporalpole	-4.50833
paracentral	-4.46459
rostralanteriorcingulate	-4.33505
caudalmiddlefrontal	-4.31936
lateraloccipital	-4.2251
caudalanteriorcingulate	-4.08434
fusiform	-4.07779
parahippocampal	-4.01019
bankssts	-3.73953
postcentral	-3.32746
pericalcarine	-2.66732
cuneus	-2.62482
lingual	-2.4704
isthmuscingulate	-2.09966
entorhinal	-0.392285

## Sheet: Fig4
ADNI						Whole sample
region	t-value		region	t-value		region	t-value		region	t-value
precentral	-3.52734		DG	-2.37266		lateralorbitofrontal	-12.7937		DG	-6.60631
supramarginal	-3.44403		CA4	-1.87655		medialorbitofrontal	-10.7699		CA4	-5.85072
medialorbitofrontal	-3.37813		CA3	-1.3345		superiorfrontal	-10.5265		MLSUBCA	-5.68126
superiorparietal	-2.83291		MLSUBCA	-0.97692		precuneus	-10.1612		PRESUB	-4.86771
superiortemporal	-2.75495		CA1	-0.503226		parsorbitalis	-9.6286		SUB	-4.23259
cuneus	-2.73104		PRESUB	-0.450597		superiortemporal	-9.54688		CA1	-3.79308
rostralmiddlefrontal	-2.53952		SUB	-0.13845		inferiorparietal	-9.13087		CA3	-2.1938
middletemporal	-2.4228					superiorparietal	-8.9255
postcentral	-2.41498					posteriorcingulate	-8.5011
superiorfrontal	-2.08919					rostralmiddlefrontal	-8.45663
frontalpole	-1.99806					supramarginal	-7.74155
precuneus	-1.93893					paracentral	-7.73405
parsorbitalis	-1.51141					transversetemporal	-7.69226
paracentral	-1.46855					parstriangularis	-7.6658
inferiortemporal	-1.37779					precentral	-7.60528
bankssts	-1.28758					frontalpole	-7.06223
lateraloccipital	-1.25837					bankssts	-7.03032
lateralorbitofrontal	-1.23302					parsopercularis	-6.85405
pericalcarine	-1.21978					insula	-6.60981
lingual	-1.08143					lingual	-6.4522
caudalmiddlefrontal	-0.937797					middletemporal	-5.93248
parsopercularis	-0.785002					cuneus	-5.81885
transversetemporal	-0.678017					isthmuscingulate	-5.7011
posteriorcingulate	-0.55491					postcentral	-5.60122
fusiform	-0.504203					lateraloccipital	-5.44416
parstriangularis	-0.435451					rostralanteriorcingulate	-5.32565
inferiorparietal	-0.393268					caudalanteriorcingulate	-4.62873
isthmuscingulate	-0.368407					fusiform	-4.55505
insula	-0.212682					inferiortemporal	-4.54521
caudalanteriorcingulate	-0.106042					caudalmiddlefrontal	-4.51163
rostralanteriorcingulate	0.301456					pericalcarine	-4.21821
temporalpole	0.582103					parahippocampal	-4.00091
entorhinal	0.956295					temporalpole	-3.36571
parahippocampal	1.76574					entorhinal	1.21406

## Sheet: Fig5
age	DG (residual)	IFG (residual)	EC (residual)
61.2	-1.04832	-1.0031	0.0796052
58	-0.559109	-0.987489	-0.408628
22.7	0.505419	0.840763	-0.856778
21.2	-0.138555	0.335116	-0.814395
55.8	-0.00109624	-0.946815	0.183461
26.4	-0.354883	0.655028	-1.4897
23.9	-1.54341	1.17915	-0.698421
22.8	0.871295	1.52675	-0.077539
65.5	-0.499147	-1.32419	-1.22825
53.5	-0.0963046	-0.79047	0.699076
64.6	0.610886	0.171224	-0.613509
26	0.954433	0.912234	-0.73814
22.8	1.25935	1.30361	0.655964
30.3	0.447686	0.28241	0.305252
34.7	1.56783	0.314862	0.0605019
22.8	-0.595563	1.76053	-0.754206
59.8	0.985654	0.413358	0.282699
24.5	0.0740468	1.40567	0.490262
29.9	0.261992	-1.2764	0.570998
32.7	0.373083	0.642057	1.41378
28.1	0.609953	-0.198277	0.683845
62.6	-1.44719	-0.940536	-0.440588
28.6	1.18155	0.362287	0.426851
32.3	-0.140052	1.73227	-1.07236
28.2	0.414486	0.801307	-1.15554
29.6	0.105961	1.09479	-0.919324
63.3	-1.236	-0.0785313	0.131302
27.6	1.13766	1.81679	1.28642
35	-0.616232	-0.798489	-0.558503
32.5	0.748392	0.96516	-1.16152
35.8	-0.508635	0.45006	0.655096
32.7	-0.384249	1.04933	-0.819691
47.6	0.577152	0.149911	0.3514
28.6	0.708075	1.20112	-0.476719
41.9	0.0702778	-0.0677953	0.0394243
54.4	-0.323044	-0.165917	-0.0204655
57.9	-0.250658	-2.34811	-0.195423
62.1	-0.812644	-1.73523	-1.66576
24.7	0.448953	0.467129	-0.730169
26.8	0.0308892	0.339269	0.262599
41.3	1.86263	-0.558377	-0.407475
23.5	1.77166	0.264274	0.290876
43.9	-0.270897	0.379749	0.0321702
27.7	1.6642	-0.240836	0.258148
55.8	2.26509	1.6575	-1.46023
22.5	2.00515	0.871039	-1.24471
24.9	0.418989	1.89425	0.431516
23.4	0.404849	0.502782	0.873759
22.5	-0.450405	-0.360896	-1.48837
29.6	0.676675	0.958827	1.5119
24.6	0.25278	0.0389668	-0.698319
23.3	-1.38605	1.45702	-0.631738
36.4	-0.147633	0.845001	-0.379439
26.1	-0.261039	0.0439652	-0.356587
26.4	0.0114584	2.14597	-0.118175
23.8	0.856005	0.764417	-0.196401
40	-0.142855	0.385054	0.223652
23	2.45099	1.55683	-0.205128
24.9	2.49171	0.700369	0.113005
34	1.54352	0.352855	-1.19259
29.7	1.3132	2.65913	-0.542023
25	-0.0243279	-0.250644	0.502156
26.7	-1.1747	0.620132	-1.88166
26.7	-0.00220801	0.280362	0.499027
22.9	0.90334	1.79409	3.50798
22.5	-0.47867	2.20084	1.20759
28.8	0.960103	-0.440128	0.880769
43.1	-0.582536	0.675718	1.58584
38.1	0.526609	-0.400901	-0.573962
43.6	0.0978951	-0.512015	-0.564622
29	-0.474069	1.79944	-0.581944
23.9	-0.00994093	0.843862	2.0539
30.4	1.21528	-0.404288	1.8948
31.5	-0.307589	0.941922	0.00378566
32.3	0.681008	0.660134	-1.61281
27.5	0.412464	0.0328826	-1.93414
20.6	1.32955	0.945514	-0.49577
60.8	0.67415	-0.275337	0.84884
72.3	-1.4142	-1.26911	1.09256
53.5	-0.989293	0.807694	-0.265347
67.4	-0.364396	-0.510394	-0.894042
51.3	-0.342832	-0.451175	-0.113114
54.2	-0.254602	0.300548	-0.840035
66.5	1.20385	-0.0137431	0.813659
49.8	1.0952	0.357486	-1.60036
55.4	-0.52481	-0.561656	-1.05069
64.9	-0.748834	-0.703656	0.0185806
53.3	0.893983	-0.789446	-1.24621
67.5	0.106057	-1.92904	0.754959
58	-1.13509	-0.686222	-0.189188
56.5	-1.87146	-1.02289	-0.902766
55.3	-0.925776	-0.200728	-1.32793
69.8	-1.19903	-0.939345	-0.0185138
58.4	0.294595	-0.842745	0.249124
67.7	-1.59818	-0.913341	0.230065
27.6	3.13226	0.825246	1.07802
46.9	-0.944264	-0.963565	2.08388
58.3	-0.217486	-0.357912	-1.34832
60.1	0.616497	0.535056	0.111716
54.7	0.392216	-0.505389	3.66398
70.3	-2.66655	-1.33115	-0.975453
45.3	0.519288	-1.41338	0.442683
46.8	0.272481	0.211573	-1.35047
21.4	0.946048	1.17849	-0.195625
78.1	-0.851243	-0.63372	1.27415
73	1.31973	0.548402	-0.352931
67.7	-0.041742	-1.12295	2.28103
73.8	-0.690773	-1.29871	0.919366
73.4	-0.112005	-0.547513	0.377064
72.7	-0.098776	1.77347	0.289121
71.4	0.447414	-1.56286	0.745938
70.9	-0.930458	-1.24776	-0.503503
67.1	-0.320309	0.0395592	0.980105
65.2	-1.01304	-0.245166	-0.349082
77.2	-0.0867236	-0.55355	-0.951234
71.5	0.47718	-1.00695	0.803389
78	-0.608157	-2.09195	-0.185008
65.2	0.323206	0.403765	0.585884
74	0.314769	-0.534393	0.398837
70	-1.08917	-1.02047	-0.944355
66.6	-0.241562	-0.136472	0.732681
72.7	-1.29159	-0.816975	-0.0467953
63.9	-0.247099	0.246815	-0.670248
68.5	1.52814	0.0328556	0.836547
84.4	-1.67651	-1.69031	0.399611
62.4	0.89351	-0.456917	0.485239
65.5	0.624043	-1.05566	0.178632
77.1	-0.108778	-1.04996	0.0671203
80.5	-1.06546	-0.309777	-0.821834
77.2	0.707847	-0.907742	0.107492
75.5	-0.915894	-0.255573	2.10703
84.2	-1.43705	0.0121695	0.585991
74.2	0.118081	-0.442031	1.74842
75.8	-0.522431	-1.26731	-0.423008
84.5	-0.538829	-0.596951	0.363765
70.3	1.266	0.0490794	-0.159859
71.4	0.0931182	0.482795	-0.747245
69.3	1.13286	1.08948	0.162735
66.9	0.325325	-2.19878	-0.0240365
73.5	-0.759768	0.519601	-0.00916665
63.2	-1.4243	-1.13201	-1.92183
76.2	-0.0729722	0.370379	0.0202867
77.1	-2.44954	-0.709494	0.173921
72.7	-0.838241	-0.763651	0.0770208
81.9	-2.14756	-1.32093	-1.39716
84	-1.4767	-0.731984	1.5279
82.1	0.0768859	-0.677509	2.24423
66	-0.529399	-0.230288	1.30603
73.1	1.10577	1.13972	0.800249
65.1	-0.828237	2.1381	0.961195
76.1	0.148499	-0.169196	-1.33759
69.8	-0.5841	-1.26455	-1.33621
65.1	-1.31994	-0.422359	-1.05468
79.9	-1.9648	0.404568	-0.281386
75.9	-1.20883	-0.243986	0.898722
71.1	-0.15356	-1.76504	-0.932213
