# Supplementary material for: Brain regions vulnerable and resistant to aging without Alzheimer’s disease
Source: PLoS One. 2020 Jul 29;15(7):e0234255. doi: 10.1371/journal.pone.0234255 (PMC7390259; doi:10.1371/journal.pone.0234255)
Supplement: S1 File — (XLSX) [file pone.0234255.s003.xlsx]

## Sheet: TCBV
id	age	gender_f	CA1	CA3	CA4	DG	MLSUBCA	SUB	PRESUB	bankssts	caudalanteriorcingulate	caudalmiddlefrontal	cuneus	entorhinal	fusiform	inferiorparietal	inferiortemporal	isthmuscingulate	lateraloccipital	lateralorbitofrontal	lingual	medialorbitofrontal	middletemporal	parahippocampal	paracentral	parsopercularis	parsorbitalis	parstriangularis	pericalcarine	postcentral	posteriorcingulate	precentral	precuneus	rostralanteriorcingulate	rostralmiddlefrontal	superiorfrontal	superiorparietal	superiortemporal	supramarginal	frontalpole	temporalpole	transversetemporal	insula	ICV
59002	61	0	3766	1043	540	1163	1822	336	2898	3017	3298	14560	3809	2384	13281	13129	16878	2204	9951	15894	7669	8644	11258	2432	4280	8229	5054	5556	2950	13345	1154	20626	13442	7261	39393	31732	8257	14501	17177	2411	3600	1436	10863	1407389
59003	58	1	1801	1164	537	1346	1137	532	312	4056	2056	11968	5233	2799	8471	17300	11462	2013	12827	16068	9164	8805	11407	2157	6073	7556	5460	8803	5015	15119	4433	24284	13785	1753	36117	38619	12476	17956	17009	2686	4466	1712	9781	1333731
59004	23	0	1161	336	793	1326	2784	867	2394	5389	7129	12038	7009	1558	15748	25996	17915	5186	13608	15808	17834	12397	16060	4585	8069	14902	5504	12454	4444	20065	7252	32126	27155	6646	47964	53568	23121	25453	26351	3780	3407	4309	16590	1177067
59006	56	1	1390	1115	1257	1298	1398	613	687	2903	1839	8734	1822	689	12520	14221	17304	4026	13400	12231	6842	8903	15530	2767	5782	8498	4044	7313	2853	14502	4481	22926	15412	3618	24460	32342	15904	14738	13495	-434	2572	2141	8994	1414281
59007	26	0	1717	963	1360	2210	2054	486	1143	3211	4039	13680	7424	2206	14285	22017	15264	5382	20955	21417	7943	16767	19217	3307	6178	12602	6318	8724	5094	20066	5467	31381	20599	8479	49759	43871	24210	22589	17998	3262	6052	2025	8218	1207317
59008	24	1	2775	660	911	1284	1432	363	1057	5517	2522	17722	7641	2878	20454	30857	30686	3253	28664	27450	13285	17962	23219	3365	3966	15947	10191	12713	6336	23894	7730	37398	24560	9727	50916	56740	22609	33907	35990	3955	6178	4588	20780	1662838
59009	23	1	2398	1236	1608	2290	1721	907	1399	3766	2442	14229	4435	-363	9170	25069	13491	2966	17719	15733	6674	12258	14221	1852	4706	9507	6478	9610	2768	16208	5443	25646	14675	5049	37075	39659	16945	25054	23127	2966	2347	3398	10766	1636581
59012	65	0	3052	446	924	964	2543	1838	1127	4425	3617	10992	8111	1238	10452	22472	10111	4271	24792	11386	13200	11404	25214	2695	7700	9348	5486	7368	5107	13186	8113	22397	17006	5412	30107	39879	18668	26151	17373	2716	1488	2890	12904	1067409
59013	54	1	3190	1267	1257	1992	2966	1752	2191	5772	4310	11877	12225	3567	20804	31229	29721	7403	32444	23537	16946	9922	23315	6204	6240	16263	7648	12686	8127	17943	8181	28181	28151	5680	44753	43217	25142	23313	19577	3102	7709	2905	19805	1109095
59014	65	1	2586	2368	1069	1070	2713	611	1465	1963	1029	5780	7646	3163	9101	12331	14926	5231	13795	17745	7888	9449	11122	2114	4383	5516	5570	5138	4342	10313	3093	8961	16808	6173	29399	19480	7799	19040	11050	-22	1235	2310	11740	1752210
59017	23	0	4790	3406	1089	958	3018	996	2541	3166	2582	9992	2290	1858	8632	14934	16819	2692	11729	18047	2670	14419	20414	3022	2099	13897	4964	9144	2496	13458	2974	20870	10478	6581	34658	33229	11274	21101	18058	3553	2780	2639	15250	1303053
59018	30	0	2261	484	1171	1853	1950	939	2547	4299	1179	14113	4983	1020	8479	21975	13847	1979	18646	14417	4554	10773	22634	1205	2677	9383	5836	6902	3020	18751	4788	25489	9933	3057	36971	40808	14232	21160	22061	-778	3284	3139	9989	1448966
59020	35	0	3088	2062	1331	1771	3118	166	4125	4321	3537	12340	8640	2163	15985	20252	20348	7664	26542	22719	19735	15817	16028	3851	10582	9540	7898	10622	7809	17440	7303	27530	25647	6948	34034	48091	24539	22285	19655	3342	5286	2419	18964	1062557
59022	23	0	2850	1545	1143	943	1301	181	942	5561	3719	14116	4011	1347	11678	19044	22742	2800	21249	17622	9885	10735	26659	2024	4979	10107	7785	9617	2929	14892	5426	25644	14420	7269	35180	48312	19052	25296	24561	2926	1657	2745	13556	1133700
59023	60	1	1751	1825	573	1164	2018	704	1137	2800	766	8868	3105	2654	11508	12869	16269	5070	12755	15057	7495	14857	13685	3355	5596	7925	5970	10043	4496	9823	2003	17740	11249	3978	39445	25648	11455	21284	13276	1561	4782	1856	10568	1381554
59024	25	0	2785	828	1002	1391	2212	908	876	6967	2906	15535	9324	3557	21678	32400	22331	7359	29635	27485	18786	14767	24645	4582	7968	12437	7811	13863	7074	22412	6586	32045	27609	7234	49268	58052	27159	31234	28180	3597	6190	3803	18219	1225937
59025	30	0	2523	1617	1725	1510	2951	1312	1121	4779	2184	8993	4574	964	14576	19021	16717	2777	21356	8320	7859	6847	16041	2832	4994	8128	4195	6367	4511	15045	3674	21748	13521	3619	22067	31860	14980	18766	16834	1970	3641	1461	7808	929383
59026	33	0	3358	911	1018	1722	2364	376	2185	5308	3476	14082	11387	4049	21146	33883	24791	5508	34212	27873	16365	17611	22677	4842	4919	14782	9382	13661	5380	25414	6551	33804	23718	5324	42813	41883	31926	24548	33510	4305	5108	3341	21577	1197974
59031	63	0	1302	326	1040	1226	2331	614	4132	3470	3038	13698	3330	2530	9059	20342	13182	1078	13788	14223	1808	11235	15840	1789	835	14305	5983	8411	3306	16888	1029	26797	5225	4333	42591	44997	8532	19439	19735	2645	5055	2720	12285	1147241
59032	29	0	1545	780	1044	1793	2760	439	1170	2173	1843	10036	2404	-996	429	11749	5318	27	9357	7598	838	7573	7679	-734	2087	9721	4068	6658	1929	14168	2842	18724	2775	3573	28442	35613	5429	13466	20581	1924	918	1735	5740	1362661
59033	32	1	1045	1475	799	1856	1400	115	601	4321	94	5370	2765	832	19676	15144	21983	3031	18714	20660	12961	15960	18793	4040	3258	9753	8196	10965	3789	13128	725	10838	14924	7104	39524	16863	7800	22106	16933	1140	-351	2851	11546	1453871
59037	28	0	1533	625	664	1016	2040	784	1236	3035	2485	11207	3434	-192	5741	17669	8868	2052	14329	11216	5995	9256	11686	2222	3517	9719	3271	8987	3093	9163	2053	14222	9885	4842	32471	29208	10759	16068	12584	2920	3515	1204	10914	1184843
59038	30	0	1903	692	1028	1521	2549	734	1635	3976	3153	11197	4506	379	6475	22173	14690	4027	12094	19622	3840	14591	20766	2381	3145	13174	5820	10628	4266	15022	3117	20281	13397	8505	38272	37594	13392	23047	21004	2503	1504	2924	13742	1221787
59039	63	0	1547	788	921	716	1337	439	461	3635	1480	12756	4565	2490	16213	18404	20668	5611	18881	14319	8925	9242	17339	2458	5002	9619	4241	8748	4962	15139	4982	23075	16442	6514	29887	41726	16146	20309	19712	1548	3940	3007	12367	938901
59043	28	0	2231	694	1449	2149	1996	863	876	4172	2281	15508	2801	380	8060	13095	12360	1739	5022	16466	6094	10102	15382	1801	909	11250	5556	9221	3676	19450	1931	25321	7312	7109	38528	32551	5377	15476	18766	1068	254	2235	12511	1265611
59044	35	0	2397	775	1269	1567	2280	1002	1691	4837	1959	11318	7016	2128	16943	22180	20412	4730	22386	16578	9216	10354	17674	3044	5447	10383	6086	10126	5000	18814	4591	27703	18699	4215	30197	36835	20414	26166	20961	2368	3437	2795	13545	1042719
59046	32	0	2285	1517	1841	1972	3186	1218	1350	5279	3730	13764	8642	2113	19561	34131	21543	5496	33387	19325	12829	14375	28186	4303	9467	10582	8078	11487	6763	21721	8969	35417	29067	4984	47084	58309	33621	40871	22456	3402	4250	3690	15959	1119450
59051	36	0	1519	1246	1154	1419	2377	228	1526	5484	4068	13878	6122	3410	20425	19914	21641	4217	23871	17468	10064	10398	18523	3303	6154	10990	6663	11058	4768	18438	6163	26337	20240	4666	35244	43711	18818	16273	20096	3277	5141	2635	12448	1241411
59053	47	0	3758	1458	1654	1977	3613	1690	1981	7383	4100	18707	5240	4916	27730	29206	26993	7285	37225	24142	14726	17193	26478	5463	9379	16214	7911	11729	5731	22649	7048	33455	26794	10809	52385	60751	29469	40550	29859	3444	5055	4045	22383	1307441
59054	33	0	1489	1582	1053	2166	2684	700	1355	5903	3506	16770	6865	2096	16797	25954	17088	4084	26281	19480	12379	14838	20131	4649	9238	16218	6498	11322	4797	24672	5762	34579	20554	9084	35941	46106	25958	31481	27236	3389	5608	3085	19393	1182244
59056	48	1	2211	821	1010	1140	1328	484	684	2229	1162	7571	1438	3582	11550	9312	14447	3436	14799	14924	6260	10939	14932	2062	2964	6877	4215	7295	3207	10964	1197	16801	9368	7647	31131	23638	5756	16066	11031	2358	4889	1938	12558	1377674
59058	29	0	1563	1466	1204	2018	2939	492	1114	6601	2917	12715	7133	1795	19155	24233	20806	2970	28199	15159	9671	13584	24827	4481	5623	12306	4332	10176	5711	18164	3518	28316	16484	6820	27141	34028	26864	27387	27551	2266	372	2863	14545	1057189
59060	42	0	1709	1393	1038	1423	2283	982	1175	4948	2629	8632	4501	2054	12232	15641	19699	2659	19524	15476	6868	10155	22905	1939	3737	8028	5979	5830	5025	16061	2540	20023	11127	6051	27598	34101	8839	20997	17593	747	3376	3151	12976	1070608
59061	54	0	2322	1576	828	957	1645	619	994	5428	3413	12478	4584	1911	13335	15865	19732	2800	20086	18269	7270	11389	15858	3219	6171	12317	6720	9345	4027	18504	4614	26482	13624	6706	32451	38719	13410	25999	22270	3025	4490	3315	15388	1172166
59064	58	1	749	327	328	767	1161	542	524	3939	2058	7995	2550	3211	17047	22638	22217	4724	17965	12378	6811	7462	16485	3312	6996	4193	3529	3791	3666	18991	5296	21364	16517	4348	19600	25938	18166	19247	27825	1100	5304	1677	14010	1798947
59067	62	1	3622	1720	777	1506	2710	765	1091	5075	1641	11053	6224	2877	22238	20924	17821	5590	21331	17002	10721	11685	22112	3393	4230	9405	5638	6552	6088	18704	4529	22195	18834	5076	34128	38947	13727	28189	21670	2311	6297	4054	18755	1397368
59069	25	0	3224	1207	1356	1802	3247	1384	1784	3589	5637	22383	5849	4055	16503	21719	21222	4216	19235	27023	11873	15488	18060	5264	6935	15647	9362	13719	5376	21526	6992	39619	14641	11757	63843	71376	24703	28619	29687	3117	7232	3968	22562	1309094
59071	27	0	1162	1055	1093	2420	1675	553	1426	5351	4212	12476	1648	124	11649	14228	15603	2419	12426	17964	7503	13311	18579	3733	3875	11086	5933	10014	3322	13237	3973	23564	10592	9011	39351	44855	4005	22212	18442	2378	3860	3237	16262	1189295
59072	41	0	2767	1236	1352	1732	2729	1338	1694	4185	1947	9720	3980	922	13456	16239	19003	2737	20502	11749	7491	7347	16515	3832	4623	9602	4633	6773	3268	14431	3306	20591	15516	4927	29205	38127	14055	20929	16810	75	2057	2525	12392	1273962
59076	23	0	4242	1607	1761	2883	3828	1810	1839	6621	9576	24238	11956	4185	21251	35568	31181	11128	48510	26881	24331	22867	36889	3538	10460	15227	8385	10988	10737	29889	9859	47075	36312	14552	55498	81814	41231	50224	46660	2927	6845	5443	21597	1352237
59078	44	1	1632	839	1300	2254	2340	1170	1330	3930	2831	12641	5703	1201	18010	21919	15923	4728	24885	15055	12690	7571	20362	3576	4776	13344	6046	9824	6800	16113	4588	26460	19388	4722	39044	40835	14046	15180	17990	1718	-428	2276	12349	1428284
59082	28	0	2344	789	1245	1235	2681	1107	1539	7143	3162	15113	9393	2838	18743	33127	27880	6427	26851	16706	12412	15247	35246	4716	6616	15117	6043	9579	6162	22462	5687	33517	22914	8690	47048	46385	21876	33679	32610	3410	4855	3572	17665	1457813
59086	23	0	5174	3754	1749	2808	3128	1090	1613	5967	3421	12536	7363	959	21830	35623	25237	7132	30473	17000	12380	8313	28119	4052	7284	14462	7598	9997	5087	19799	7390	29613	21221	4891	39688	57105	21940	31266	22655	2410	-520	3325	17756	1166606
59088	23	0	2458	1382	908	1505	2119	1116	1633	4849	8734	15150	7353	4931	18022	17618	25373	6905	24909	24936	19773	22129	23978	4908	9592	21990	8249	17809	7306	23595	8884	38794	24380	12239	55806	68441	22925	31332	26306	5003	5473	4299	23973	1320276
59091	23	0	2965	1765	1123	2756	3440	1265	1466	7079	5042	14213	10383	3688	26472	25457	26710	5403	32110	23005	21584	13392	24324	4597	11770	16504	6804	12005	9895	25365	9476	37953	31869	7344	47084	59728	34009	36492	30507	2023	5915	4766	20773	1127498
59092	30	1	4838	1774	1730	3258	3750	701	1834	5569	4020	18081	2558	6643	17297	22484	15540	3502	23833	25347	10164	13868	14644	4949	5036	16554	8692	12534	5151	18933	3239	26403	14612	8383	52562	53307	18695	22169	27067	3697	7092	2764	19694	1411488
59093	25	0	2084	1089	1195	1951	2689	764	2351	6515	607	15421	6217	-2057	17128	23750	24838	2858	19365	14457	10840	12086	23750	2669	4150	13456	6317	9099	5873	22614	3466	29300	15906	6808	39618	37946	11920	26438	23131	2810	1351	3034	14295	1382984
59098	23	1	1941	2135	1124	1383	2863	815	2238	4246	7738	16002	8748	108	20246	30116	24755	9125	36625	20039	19365	16695	22808	4700	7498	10599	8300	13335	8441	18804	10471	27537	31518	10957	44918	58742	23948	27939	22879	280	2888	4293	14640	1391720
59099	36	1	2122	320	867	1596	1885	473	1375	3209	33	7106	-1750	3518	11832	4198	15571	1562	4947	14221	4324	12135	11370	2931	-1450	9609	5248	7766	1355	7681	-3435	8271	3213	7081	37291	21263	-3124	17005	10786	3202	4514	2650	12379	1683436
59101	26	0	878	555	907	1237	1395	-95	1176	1789	2093	8441	2674	2227	6678	9309	12876	1311	9978	13517	3415	11945	10767	1002	1763	11877	5995	8262	1671	9410	1497	17741	4637	5393	32631	29314	4524	15083	10853	2564	4885	1755	9005	960358
59103	26	0	1674	780	700	1457	2554	942	1037	5344	2833	14052	5812	1962	17213	22199	21426	4656	24051	14411	11680	10740	22027	3327	5614	11124	6490	11058	5023	15792	6562	23589	21763	6243	48110	47730	18385	27197	21549	146	476	2721	11845	1190229
59104	24	0	2652	1469	1618	2917	4239	1125	2060	6288	3384	12434	9006	2616	22412	38052	29333	6549	33509	22331	17158	12605	26222	3249	9369	13419	8458	10644	7518	20552	9608	32030	28077	6597	43144	51210	38276	24663	28122	2724	3469	3577	14457	1269029
59105	40	0	1649	563	2118	1960	2024	981	582	2271	34	13516	3534	-1718	7801	20467	20382	4130	9698	11205	7350	2304	10517	818	5417	10665	5227	9622	2747	17037	4508	20792	14956	4425	34702	35435	-6399	23586	17880	3331	1701	4797	10779	1347296
59107	23	1	43	1988	1340	2413	1058	-770	-466	-419	-898	2776	-1239	-1945	-1946	-4484	7469	-760	1304	11687	599	7799	6325	325	1243	12825	5639	11846	1360	4719	-1665	8354	2795	4942	34940	13734	-3717	6334	3158	2466	-1435	-176	4586	1449195
59108	25	1	2472	845	1287	2493	2829	591	1498	4926	1837	6096	5364	1612	15877	20986	14778	3221	22167	13471	9989	11467	17751	4074	6528	9757	6199	7892	3683	12579	2005	20129	16242	5207	30477	32588	12084	21488	20204	2579	2213	2724	16883	1399931
59111	34	1	2533	2358	1955	2236	2961	1161	1525	5615	5565	17928	10840	3844	29424	29774	30110	9183	42112	24808	21498	17693	27090	6215	8308	16920	8876	14933	10130	25226	10993	39469	30269	11588	50374	65121	30768	37349	25061	3382	8035	4650	26543	1507391
59114	30	0	1463	1199	1336	2114	1698	545	478	5895	2395	10861	6712	409	14425	27866	19356	3301	28658	18660	11919	14860	18662	4013	8570	8421	7050	9277	4879	16553	4616	22647	21421	7394	42155	44090	18313	21584	22767	3304	1981	2969	13844	1396290
59115	25	1	3540	4006	1450	1882	3587	756	1465	6043	3516	10740	6863	5094	20864	24127	20305	8065	25344	16761	19314	15733	22318	4277	8071	10340	6851	7373	7250	15011	6344	22587	23774	7223	39956	43760	11399	29192	20195	868	6043	2925	18755	1702733
59123	27	0	1711	1079	860	1895	2597	783	1209	8938	2107	13572	6271	3114	24035	35228	31713	4421	35563	21442	12973	14974	30665	4673	8044	13636	8278	10629	5281	25528	7215	30514	20941	5182	56682	54821	24802	37353	35002	4346	3979	4484	19499	1381173
59124	27	1	1679	1107	1653	2152	2092	527	1034	7785	2417	13070	10396	913	22441	30429	29165	4684	43738	27118	14008	11621	25830	5695	9633	9746	9029	9977	7209	26279	7231	31379	25556	7486	44926	49426	25384	23286	26560	3375	7866	3221	17583	1313649
59128	23	1	4244	3695	1286	1910	3291	1587	1930	6598	2826	11451	6020	4248	25750	24159	29403	5892	31799	17431	11744	9837	21682	6057	6227	11040	6347	11584	5709	15595	4955	27745	17055	3684	34279	33965	23415	24901	19364	2486	4937	3014	16591	1327016
59131	23	0	2680	889	1174	2040	3171	1188	2208	3835	4493	11514	7258	2218	17633	27565	23869	6169	24420	21022	14244	14305	19296	5881	7112	14877	7406	12372	6963	16361	7851	26467	26347	7506	43965	52040	22190	31358	24023	3087	6315	3957	19713	1261061
59134	29	0	2136	2885	1382	2114	2591	603	1335	5782	2598	10539	6130	3836	22640	23594	21575	5275	28818	16993	10151	14271	18173	4233	7249	10312	5049	7630	4195	17489	4217	23230	22246	5255	37269	41910	20388	22758	27854	3337	4505	2792	13419	1175646
59135	43	0	1732	808	935	1844	1974	456	1112	4017	2875	10704	6264	3409	19101	23022	19503	4814	25399	15060	11770	10365	19330	4301	7361	12122	6520	8175	6726	15036	5080	23847	20297	6758	30079	42556	18791	19853	16768	3076	4525	2549	14539	1255116
59137	38	0	2570	775	1408	2441	2571	1191	1350	5436	3797	10701	5515	2166	17298	26413	18653	4465	25948	17985	11780	11387	22634	4173	5427	10053	6002	9350	4721	17534	6219	26291	21765	6522	29434	36433	30417	26204	23497	3276	871	3943	13896	1418551
59139	44	0	2650	1795	714	1256	2239	722	1102	4983	5118	12101	4499	1741	17316	27242	18373	3876	26881	17840	7087	12599	19744	3964	6047	12103	5221	8094	3230	17280	6829	29872	17273	7177	32806	47214	21437	29212	21930	3029	4500	3465	15714	1167467
59141	29	0	2403	619	709	2055	2614	350	483	4163	1762	9070	2794	491	11168	20346	23996	1907	15432	19151	4777	14566	20820	2405	3456	15536	6824	13872	2811	10847	1111	18084	15572	5841	46347	47307	12878	23503	24370	3403	4337	2800	14672	1442127
59143	24	0	3052	1979	1668	1798	2309	810	1874	6796	5472	12940	10173	5980	31037	25594	39026	5961	31991	27712	20203	13488	28356	6248	10617	15994	9219	13313	10758	20025	6927	31280	30625	3262	60980	59011	30039	32847	23462	5036	7598	3889	20330	1191293
59146	30	0	1390	2233	566	1836	2360	731	2263	6117	3542	7117	2721	787	15450	19433	14001	3824	21094	11727	8935	9218	17629	4318	6081	11844	5200	7986	3550	13212	3589	16374	16352	7659	29421	33441	16113	15247	20422	2896	2854	2614	14454	1486019
59147	32	0	1750	1124	803	1735	2619	283	1445	5897	1348	13000	5726	2112	20826	25861	22321	3831	25826	14870	13155	6760	22467	4930	6891	14504	6677	10477	5815	22958	3519	33126	13626	6545	34708	61525	25654	25670	28743	2759	4239	3356	12423	1235483
59152	32	0	3319	758	1347	2254	2264	1114	1024	4543	3377	7123	6050	1290	17374	24236	18619	4912	25228	12684	13944	9710	16563	2133	5975	8054	4487	8636	7422	13503	6919	20390	20405	5470	35504	45520	16925	21413	15310	1066	2981	2374	12616	1433206
59153	27	1	1597	1089	342	1462	1356	58	418	3854	2389	10736	5938	2031	16763	19840	22088	5228	19696	25735	12807	13998	21112	2738	5898	11285	7384	7202	4957	13496	3732	22233	21363	7274	43089	43171	17219	17470	18517	2469	5314	2344	17095	1723955
59157	21	1	6471	2151	1855	3218	3102	402	2726	3871	4339	13414	1735	2962	17697	14588	22877	4498	16278	21160	9746	12526	13058	4491	6065	15986	7256	12218	3837	7243	5222	18443	14655	8788	46385	39370	10597	21978	18256	3552	5678	1547	16749	1350629
59175	61	0	3452	1983	1410	1485	2877	8	858	1775	2358	4018	3150	486	6560	13230	7780	2033	10239	5926	4044	4162	8034	1256	2639	4584	2189	3194	2780	6557	3112	10785	11193	2478	12534	13870	9301	9860	13615	1379	538	537	4455	1223950
59176	72	0	1913	1077	774	1308	2168	680	1240	3342	2343	10321	2726	2617	11077	16518	13553	1842	15172	10431	4644	8894	12911	3041	8162	8254	3658	6674	2427	13868	3540	23840	13668	5493	32303	38548	13731	16695	17255	1425	3818	1394	12570	1304724
59178	53	1	2179	2269	550	1198	2287	791	948	5081	2280	9614	6606	1703	15389	19377	14592	5650	25070	15797	12516	8810	17365	1950	7242	10753	6535	8765	6924	17752	4709	25478	21795	7194	32359	35811	18233	23361	17752	1105	4740	2328	14969	1607175
59179	67	0	1773	921	1018	1540	1979	377	828	4355	4068	13115	5345	1668	19787	23573	25510	5133	22141	19973	11408	12397	16220	3651	7065	15211	5793	11723	3456	21992	4769	27559	20567	5665	38314	38671	17748	24600	21806	2938	3826	3047	17408	1176793
59180	51	0	2351	1532	1539	1829	2706	1105	960	6020	2919	12732	8685	1190	22638	21598	22112	4387	24716	21381	15034	12519	24036	5383	7164	12952	6351	10524	8862	22938	5050	32949	21975	5079	35032	47666	21669	30038	28155	2664	3790	4387	17012	1231013
59187	54	1	2172	786	1102	1784	1924	713	1210	5910	984	13672	7671	2030	21650	18546	26792	1819	25421	22522	14635	15634	24713	3293	4248	10922	6617	9550	6900	14997	1694	27240	13501	7609	32204	34816	13284	25950	21523	937	3621	3933	13181	1663115
59190	67	1	3409	1188	1183	1344	2268	871	1576	5073	2874	7054	1822	1146	14992	17317	22520	3319	22413	9193	4470	13886	23120	5134	6003	9263	4605	8084	2560	15290	1607	21202	13388	7466	41542	48661	10801	17257	21325	3121	1690	1994	11434	1553980
59196	50	1	1587	2192	869	1347	2527	890	1495	2472	3030	7391	2136	-416	10577	888	12588	3431	15720	12779	10952	14302	14435	2378	6198	5159	5724	3720	4253	4317	4156	7705	11335	6831	33915	34886	-6104	20093	8302	1846	-4	1844	10834	1656609
59198	55	0	3163	461	1042	1265	2320	909	1193	3927	2042	8687	5554	-177	15845	26624	16358	4389	28111	11272	9418	9603	13855	2744	5526	7935	4464	8636	4223	16386	4864	23560	15719	4159	32738	38921	20655	16598	22858	2772	562	2674	12446	1158499
59199	65	0	1901	1245	1281	1659	1975	1068	1544	6152	2640	11328	6758	2416	20170	22181	23371	5805	22987	14179	9051	10351	23366	4433	7913	13713	6500	9014	4791	17581	5649	24013	21769	8393	34380	43980	14486	26402	18991	2917	4541	2829	17670	1108400
59200	53	1	657	1310	622	1168	1277	378	1091	2665	616	6351	3527	2701	9191	9042	10781	1784	15046	14952	8124	11921	7882	1425	4211	5106	4816	6014	3538	3210	-286	7000	8871	4784	28030	15352	857	8104	6525	2616	4181	1164	10373	1492708
59201	67	0	1740	1434	1269	1294	1464	12	394	4676	2182	9936	3751	3234	13558	15691	17561	2352	13239	12646	7368	9777	18391	3891	6586	10744	3902	6962	2692	13937	1812	23626	11866	4479	32932	39893	5247	20013	14453	3224	3027	2546	11129	970006
59202	58	1	2818	532	631	955	1139	35	475	3728	2861	8869	5217	1707	17723	18627	19935	3505	23017	19912	9594	9162	14934	1750	7276	5983	4793	6801	4531	14048	3111	17610	18314	7546	28868	37955	15113	12424	17539	2227	3121	1791	9722	1510330
59205	56	0	2759	798	1684	1965	2193	819	1432	4957	3753	10311	8433	3326	15202	26519	25649	4853	32403	15987	11314	13071	21695	2843	6669	11381	5396	9258	6309	23765	5064	31061	21641	5492	36690	50111	38377	22087	27790	3748	3782	2464	15164	1286306
59206	55	0	1401	1043	1233	1620	2492	425	2794	7218	2960	9357	4790	-616	12667	25564	17285	4463	27334	15458	10575	10350	24249	1996	8581	10060	5287	8634	5548	15127	7023	25028	19719	5911	34273	45413	24363	23400	20223	3092	-16	2560	10984	1426044
59207	70	0	775	496	1063	926	1671	1271	673	7201	1980	8770	7258	3986	22035	32455	18091	6767	29983	14012	16087	9524	21899	4680	8688	7521	4900	7506	5345	17024	5913	21356	24455	6056	17493	33669	22399	24653	22516	2245	3150	3292	14134	1161752
59209	58	0	2156	1073	1267	1782	3099	832	1279	5116	2103	12801	4135	3737	17134	18985	19212	2955	20971	19184	10047	15706	16906	3618	5324	10138	4678	7711	3788	15657	4210	24769	16549	4327	33410	41738	17435	29894	18095	3029	3578	4680	17040	1437812
59211	68	0	4097	2290	497	1465	1463	614	682	3504	3490	8768	4440	3357	15537	20172	16502	2400	25139	18585	6310	8699	17293	2441	6468	11248	4842	8976	4264	11383	2008	21239	14050	6747	37770	39388	14705	23943	16703	2653	5215	2821	13456	1397112
59212	28	1	3775	2237	2194	2697	3210	947	2138	5121	2229	10644	5421	3370	14307	25955	22624	4690	27830	21601	10897	17521	24390	4507	5202	11849	9129	8091	5594	19605	1588	27814	18380	6257	44670	41865	24141	29661	25657	3059	3961	3620	16685	1730618
59214	47	1	1891	1400	1659	1766	1942	714	1070	3700	3690	13597	5536	2360	14833	28629	24390	4513	28837	16098	8266	9972	22193	4036	7602	8981	5447	7252	5438	20118	7332	32525	22457	7574	38889	42136	24211	20358	22797	2819	2546	2212	13144	1518076
59216	60	1	1155	842	816	1094	1504	250	350	3321	677	9447	3549	2321	11502	10828	16709	3244	14641	15462	8984	9927	13005	1657	4516	9327	5394	8036	4589	12196	2728	18111	13219	5272	26641	20360	13863	17092	18090	1527	5045	2660	9953	1718069
59218	55	0	2057	763	972	1360	2250	687	1356	3493	3078	10074	4626	2116	17299	22903	15945	5517	18186	12490	10580	9114	14451	2972	6292	7602	3950	5899	4756	14227	5853	19579	20170	5070	28600	32846	19255	17121	16944	1875	3886	2295	11558	1146571
59219	70	0	1393	619	846	1041	1423	551	835	5424	3916	12675	3509	1969	14605	21344	19061	3312	20964	14404	8553	10409	21766	3299	7427	8249	4781	4915	2892	19808	5293	26564	18733	7169	35100	40185	24012	25530	19539	3151	2047	2800	15463	1301695
59223	45	0	2236	1612	1111	1948	2514	509	1078	4550	3353	9969	5588	1103	12627	20359	16658	2121	18383	12487	8368	8194	16328	1800	4579	8740	4816	6600	5431	15299	2591	22880	16178	4516	29361	36562	18143	18349	20115	2923	3320	2094	12592	1144700
59224	47	1	1179	283	698	859	1679	-227	361	814	663	6452	2116	1774	5296	4872	9401	3090	3973	11946	4313	10943	8155	1816	4599	5807	4959	5108	2970	7873	697	12190	9392	5315	26661	18336	-2417	7691	8074	2454	3113	1109	11219	1799315

## Sheet: Volume
id	age	gender_f	CA1	CA3	CA4	DG	MLSUBCA	SUB	PRESUB	bankssts	caudalanteriorcingulate	caudalmiddlefrontal	cuneus	entorhinal	fusiform	inferiorparietal	inferiortemporal	isthmuscingulate	lateraloccipital	lateralorbitofrontal	lingual	medialorbitofrontal	middletemporal	parahippocampal	paracentral	parsopercularis	parsorbitalis	parstriangularis	pericalcarine	postcentral	posteriorcingulate	precentral	precuneus	rostralanteriorcingulate	rostralmiddlefrontal	superiorfrontal	superiorparietal	superiortemporal	supramarginal	frontalpole	temporalpole	transversetemporal	insula	ICV
59002	61	0	632	172	211	250	514	386	289	2069	2034	6861	2599	1938	8872	10591	9101	2426	10545	7127	6665	4586	8963	1957	3848	3546	2165	2723	1677	8046	1987	11779	9931	2874	14960	18859	13388	10236	9209	949	2073	832	6220
59003	58	1	550	173	221	258	503	355	285	2478	1227	5454	3196	1741	7588	11879	8611	1840	10178	6828	6133	4774	8337	1943	3167	3427	1939	3133	2240	8360	2803	12189	7492	1663	12073	19004	11576	10917	10564	792	2148	876	5656
59004	23	0	592	187	239	282	524	381	287	2393	1748	4659	2966	1399	8016	13443	9135	2624	9983	7225	6249	4892	10310	1941	3531	4894	2534	3709	1739	10146	3529	13687	10475	1952	13702	21609	15126	11984	11597	1072	2247	1328	6256
59005	21	0	574	204	216	256	487	345	241	2224	1836	5083	2534	1301	7821	9670	9864	2322	10215	7289	6495	3933	8873	2188	3637	4409	2402	3406	1511	8131	2751	12872	8994	2167	14334	22117	11198	12006	9655	1005	2294	1394	7020
59006	56	1	603	195	237	278	545	386	320	2176	1199	4595	2223	2026	10057	9844	9229	2319	9702	6614	5417	5748	8848	2228	3143	4267	1747	3378	1397	9341	3233	12841	8205	1925	13465	20915	11749	10501	10551	1242	2233	1257	6599
59007	26	0	564	176	221	259	500	359	263	1918	2205	6669	3670	1190	9669	12126	10028	2926	11843	9011	4952	6293	10483	2094	3764	4883	2571	3538	1842	9762	3467	14268	9983	2775	18889	20507	14290	11660	9878	981	2494	1103	6635
59008	24	1	572	159	210	248	495	366	288	3188	1572	6896	2912	1909	10087	13435	14106	2791	13654	8514	6484	6473	12003	1798	4668	4854	2993	3848	2132	10531	3590	14590	11186	3445	14912	26597	16093	14213	14406	1060	2543	1530	8509
59009	23	1	678	238	267	315	575	351	292	3608	2416	7158	3322	2116	10556	16600	11543	2985	14827	9998	6719	6726	11996	1914	4010	4241	3187	3915	1990	10822	4246	15198	11307	3567	15675	24581	15916	16106	11589	1140	2860	1575	8316
59012	65	0	559	164	212	247	476	337	255	1499	1328	4521	2823	1172	6383	9337	8197	2219	11646	6393	6606	4681	9611	1879	2937	3327	2103	2437	1700	7475	2634	10022	6886	1516	10537	16397	10086	10585	8377	713	1218	874	5930
59013	54	1	637	159	210	259	548	434	288	2041	1573	4565	3068	1954	8524	11109	11205	2722	11307	6419	6651	4423	10457	2446	3017	4695	1966	3201	2186	7498	2534	11586	8864	2410	13589	15486	10986	10119	7589	794	2910	839	5933
59014	65	1	694	290	279	313	588	393	283	1868	2051	5385	3708	2016	9157	9975	11946	3559	11944	8185	7668	5359	9362	2186	3172	3752	2528	3562	2473	9778	3125	12772	9571	2981	14476	20557	13265	12231	10892	1009	2259	1227	6885
59015	26	0	689	223	252	293	587	387	283	2522	1730	5232	4246	1427	9603	11597	9164	3271	12573	7306	8571	4361	10483	2511	2786	4907	2549	3743	3711	8814	3245	11049	7477	2446	16896	20285	12386	13387	10134	1255	2203	1575	6863
59017	23	0	788	259	259	310	611	438	278	1910	1979	4350	2744	2064	10799	13334	10443	2377	13094	8728	5199	6009	11318	2604	3466	5376	2604	4037	1585	9064	3338	11986	9777	2475	14964	20458	13650	11096	11204	1053	2663	1206	7670
59018	30	0	591	179	251	295	524	394	275	2418	1808	7461	3211	2056	8931	12575	13392	2568	12675	8473	6222	5619	12474	2145	4100	4195	2590	3304	2373	12541	3885	15474	9791	2248	14860	24836	13014	12346	11516	1011	2363	1363	7666
59020	35	0	655	192	256	305	563	382	317	1865	1467	5790	2825	1642	7269	9407	8527	2423	11568	7375	6795	5133	9696	2082	3835	4311	2189	3611	2245	8641	3094	12643	8963	2310	11931	21228	10725	11645	9078	966	2313	1135	6490
59022	23	0	522	159	208	248	462	334	264	2801	2173	6395	2469	1401	8016	10288	11653	2354	12805	7852	7029	4868	13016	2068	3539	4780	2695	4244	1593	7750	3549	13741	9174	2942	14437	23508	13955	13119	13062	1130	2064	1355	6746
59023	60	1	638	229	260	304	589	468	339	1546	1290	4176	3627	2035	6447	8633	9527	2684	11037	7075	6048	5013	9357	1865	3098	3584	2163	4000	1889	7806	2647	11557	6892	1809	14623	19081	11337	11674	9763	857	2037	1144	6279
59024	25	0	621	197	236	272	545	394	285	2590	1265	5620	2569	1938	8937	11343	10162	2378	9804	7889	7489	4341	9876	2671	3111	4043	2481	4215	2000	8598	2615	12004	8630	2070	15618	21909	10027	12200	10446	869	2362	1146	7484
59025	30	0	600	179	226	261	512	366	251	2248	1598	4157	2394	1716	9214	11097	9646	1852	9476	6130	6219	3952	8064	2272	2862	3142	1815	2730	1935	7390	2230	10182	7588	1961	8859	15572	9242	9803	8333	725	2253	843	5225
59026	33	0	643	194	238	279	556	403	311	2071	2016	5789	3176	2256	9298	11492	9882	2504	11688	7399	7671	5235	10175	2144	3675	4440	2382	3714	2082	9290	3052	13377	9436	1771	13036	18336	14001	10417	11394	920	2940	1031	7538
59028	28	0	631	202	243	289	544	385	292	3424	1561	5395	2774	2031	9980	14013	11100	2110	10842	8549	6053	5603	11463	2337	4031	4242	2420	3042	2155	9414	3266	11591	8523	2457	11924	19676	10971	11707	10185	935	2542	929	7087
59031	63	0	555	159	194	224	483	376	278	2296	1340	4702	2856	1528	7841	11018	7985	2073	10047	6175	6789	4282	8619	2220	3174	4508	2091	2766	2383	8707	2409	13004	8436	1494	12018	16715	11181	9597	9151	693	1881	827	5317
59032	29	0	705	197	265	311	589	444	314	2652	1522	5238	2956	2029	9407	11479	7611	2443	11508	8129	7478	6074	9091	2254	3281	5195	2431	3499	2333	9249	3227	12294	8719	2413	12788	19840	10889	12799	13092	889	2223	1592	6960
59033	32	1	557	208	243	276	510	365	261	3334	2704	5894	2223	1596	10506	13598	11582	2519	10487	9669	6996	6470	12464	1992	3957	4514	2850	4354	1827	10980	3551	14042	10753	3596	17334	22791	15083	16150	14808	946	2255	1688	8824
59037	28	0	608	182	239	279	551	422	298	1943	1676	5990	2987	1295	7434	11509	9650	1696	13788	7201	6665	4415	10121	2395	3044	4189	2219	3996	1862	7185	2651	10400	7296	1946	14449	17784	11317	11680	7883	994	2195	1064	6101
59038	30	0	579	208	235	273	504	367	244	2945	1754	4730	3826	1413	9684	14028	12165	2758	12731	8865	8738	5560	11475	1829	4519	5585	2415	4039	3001	10403	3264	13953	10351	3207	13522	20919	12806	13225	11520	903	2703	1314	7153
59039	63	0	463	150	188	220	410	303	229	1657	971	5407	2131	1564	9449	7783	8180	2730	8822	6504	5488	3703	7840	1616	3001	3509	1941	3519	1925	6811	2798	10811	6888	2143	11799	18731	8509	9491	9028	496	2417	975	6139
59043	28	0	697	212	260	304	616	442	330	3473	2270	8453	3076	2266	9218	12543	11788	2956	11751	9637	7599	5958	12935	2428	4088	4887	2684	4343	2338	12414	3417	16184	10089	3284	15776	25218	12385	12398	11039	1173	3180	1099	7513
59044	35	0	560	177	207	242	474	303	245	1806	1105	5125	2832	1398	7949	9902	8514	2300	10329	6218	5674	3984	7798	1576	3309	3357	1742	3196	1943	8169	2766	12599	8104	1695	10402	20142	11182	10204	8394	669	1828	1016	5294
59046	32	0	622	223	241	285	538	374	255	2184	1382	5123	2520	1239	8420	10966	8201	2391	10971	7148	6453	5347	10902	1998	3424	3572	2653	3667	1985	7748	3092	12592	9432	1695	14302	21430	10607	15176	8729	915	2259	1123	6283
59051	36	0	609	187	222	256	518	348	266	2393	1967	5774	2319	2012	10159	10322	8244	2102	10452	7184	6030	4737	8686	2002	2991	3686	2389	3572	1775	8272	3184	11175	7873	2247	11179	19034	10052	9928	9146	819	2153	1030	6443
59054	33	0	505	202	223	257	453	298	194	2271	1758	6005	2655	1417	9282	10891	8667	2154	10947	8148	6001	5880	8982	2278	4210	5178	2411	3995	1998	9298	2496	12464	8324	2966	11980	18925	11627	12769	9910	921	1987	1052	6730
59056	48	1	630	220	249	292	552	380	264	1991	1480	5098	3272	2057	9399	12835	10130	2692	12049	7180	6887	4440	9887	1957	3514	4602	2194	3765	1978	8543	2648	11780	9028	2162	14141	18515	12087	9635	8493	889	2444	1085	6560
59058	29	0	654	208	244	281	569	390	267	2336	1526	5424	2886	1440	8667	8967	8418	1884	9886	7239	5795	4628	9323	2316	3118	4595	2479	4001	2053	7199	2695	11738	7855	2143	10332	18221	10949	11381	9403	827	2415	919	6159
59060	42	0	583	198	226	263	507	362	265	2434	1385	4216	2792	1641	8681	10840	9087	2468	11508	7730	5914	5205	10455	1773	2801	3804	2774	2734	2293	7537	2727	9936	8227	1926	10885	17412	9406	9927	8639	647	1827	1028	6756
59061	54	0	567	178	217	258	486	325	259	2099	1730	5809	2729	1704	8430	8651	9559	1963	10032	6841	4736	4694	6774	2139	3434	4466	2188	3275	1646	9175	2600	12906	7837	2892	13123	19441	9138	10521	9726	930	2450	991	5982
59064	58	1	674	209	253	292	559	406	287	3187	1939	4968	3099	2209	10977	13454	11739	2989	9916	8253	5389	5550	13163	2228	4246	2798	1860	2312	1900	10679	3515	13214	9123	2657	13686	21571	13082	14043	15170	930	2899	915	8031
59067	62	1	558	184	210	254	488	316	246	2129	1093	5625	2843	1331	10105	10921	9024	2562	10200	7260	6564	5170	10280	1482	2937	3636	1995	2518	2077	8898	2648	11014	8726	2111	13599	18460	12778	11808	9871	799	2276	1267	6509
59069	25	0	611	175	246	287	561	460	309	2350	2119	7035	4220	1556	9682	12403	12218	2595	12276	8582	7174	4815	9756	2582	4059	4302	2388	3607	2373	9635	3735	15006	9863	3125	15935	22851	14825	12554	11999	781	3013	1223	7269
59071	27	0	562	181	227	269	511	383	298	2553	2143	5568	2643	1823	8484	13108	12013	2455	10669	7999	6531	4977	10817	2127	3224	4347	2259	3600	2143	9252	3188	13443	10015	3469	13422	21719	11894	10788	10409	739	2290	1337	7307
59072	41	0	720	231	275	325	639	484	329	2345	1296	5215	2905	1646	8614	10344	11147	2321	11208	7522	5438	5658	9109	2739	3537	4145	2026	3164	1590	9545	3105	12564	9355	2534	14791	22643	12163	11503	9785	875	2262	1115	6663
59076	23	0	696	203	283	327	615	419	339	1970	2564	6938	3362	1970	9232	9827	9591	3448	13157	8307	7525	5661	10721	2321	3462	4381	2375	3476	2506	8673	3599	13106	9846	3007	14905	22700	13099	13360	12272	910	2622	1384	7189
59078	44	1	539	181	229	271	494	360	261	2408	1543	6086	3818	1982	9293	12222	11947	3021	12140	7638	7541	5463	10521	2030	3157	5192	2258	3894	2455	10628	2845	14783	10623	2325	12182	20384	11619	9806	8617	847	2455	916	6249
59082	28	0	703	211	278	330	638	516	384	3143	1718	6092	4421	2046	9805	13364	13098	2911	13314	8058	7288	6298	14408	2554	3538	4984	2273	3220	2279	10070	3414	15749	10116	3153	15797	22867	13294	15750	12594	838	2415	1360	7563
59085	56	1	766	241	295	356	691	531	378	2385	1033	5278	3279	1637	11198	12590	13283	3459	14494	7806	7763	5249	13984	2239	4178	4814	2314	4899	2202	11233	2965	14834	10870	3001	13952	26113	15063	11924	15015	765	2134	1522	7892
59086	23	0	770	222	274	324	600	350	320	2349	1485	4611	2762	1247	10253	13658	10480	2407	11938	7937	5457	4686	10890	1993	3615	4919	2585	3678	1601	8327	2921	12196	8580	2024	13657	21942	10876	13596	9289	938	1763	1031	5889
59087	25	0	580	186	240	281	527	392	323	2143	1878	5207	2973	1908	10087	11343	11804	2711	11949	8500	5692	5009	10817	2149	3744	5468	2630	4441	1458	8418	3148	13135	9479	3093	15659	21946	12605	13086	11042	922	2403	1095	7004
59088	23	0	650	212	243	286	543	360	250	2109	2548	4798	2684	2159	8942	11161	9720	2601	11655	7072	6461	5005	9589	2283	3316	5432	2075	3951	2079	8288	3257	12414	9221	2617	13693	20185	12938	10766	11187	1189	1952	1071	7261
59091	23	0	535	194	221	252	472	319	204	1989	1654	4347	3485	1125	9032	8560	9302	2184	9926	6642	6722	4839	8193	1612	3306	4146	1896	3403	2722	7314	3227	10779	8984	2340	12336	20817	12438	11657	8914	757	2618	1300	5781
59092	30	1	636	172	251	297	558	450	297	2392	2389	7567	3605	2513	11074	12626	11071	2694	14402	8222	8031	5300	11218	2839	3869	5281	2416	4177	2410	9004	3477	12513	10400	3222	15740	22074	14917	12620	12452	919	2492	1067	6488
59093	25	0	635	202	241	286	537	372	282	2674	1522	6774	3292	1630	9870	11458	11160	2085	10700	8637	6736	5037	12039	2067	3498	4279	2453	3233	2558	10313	3162	13175	8736	3373	13903	21414	9885	13744	9438	977	2118	1363	7609
59098	23	1	558	188	204	237	491	354	240	1768	2889	7381	3205	1707	9090	10264	11477	2981	13661	7675	7228	5930	9840	1960	3337	5098	2165	4805	2285	8967	4588	12979	9876	3415	15971	23191	12918	15024	9958	1199	2234	1436	7817
59099	36	1	652	176	240	288	580	434	312	2273	1836	6067	3327	2044	9624	11137	10593	2748	11298	7751	6167	5720	11214	2073	3695	4950	2521	4068	2003	10429	3010	15400	10272	2875	14397	22211	15190	13383	13960	848	2323	1640	7551
59101	26	0	553	175	215	248	476	323	238	2048	1532	5301	2203	1404	8786	11772	8701	1991	9989	6421	4918	5036	10099	1969	3004	5365	2143	3417	1537	7831	2662	12497	8309	2030	13324	17281	10654	11814	8890	768	2161	1137	6751
59103	26	0	536	214	233	268	479	341	226	2372	1683	5429	2776	1683	9817	11100	10796	2507	10834	7196	6161	5628	11063	2116	3027	4667	2994	4263	1886	8396	3151	11433	9621	2819	15519	23361	12692	12914	10254	974	2057	1277	6961
59104	24	0	635	190	254	296	557	383	300	2236	1497	5180	3169	1720	8938	12065	11997	3006	10272	8209	7059	4939	9583	2035	3452	4483	2457	3756	2025	9173	3617	13425	8960	2232	14411	19969	13762	10853	10633	813	2068	1229	6493
59105	40	0	622	166	234	272	557	427	304	2941	1209	5016	2278	1941	10337	12128	10144	3322	11594	7299	6976	4341	8905	2415	3477	4185	2126	3817	1642	8531	3136	12304	9976	2448	12226	20590	11373	10862	9212	924	2401	1134	7321
59107	23	1	811	228	301	349	684	453	302	2939	1246	6235	3363	1912	10347	15133	11621	2923	12554	7674	6258	4973	12025	2288	3059	6044	2611	4456	2263	10179	3675	14712	10100	2685	14896	22590	15257	12396	12996	938	2166	1516	7863
59108	25	1	695	212	297	348	630	428	321	2547	1498	4614	3349	1988	11171	14283	10206	3140	16068	8533	8229	5637	10647	2467	3960	4607	2852	3538	1942	10424	3816	16205	11427	2747	13922	25071	13871	13109	11651	1010	2463	1387	7860
59111	34	1	658	242	283	327	603	406	296	1838	2077	5737	3084	1596	10431	11967	11023	2734	13444	7833	7279	5216	9648	2221	3328	4835	2255	3901	2536	9121	3900	12785	9640	3178	13883	21643	14357	12124	9342	1260	2700	1058	7177
59114	30	0	682	222	269	316	605	419	314	2820	1229	6466	3183	1699	10313	13298	10523	2060	14239	8130	7331	6266	11647	2435	3803	4303	3271	4445	1938	9339	2775	13737	9294	2736	16739	21354	13248	13639	12382	1094	2095	1206	7229
59115	25	1	702	219	247	293	580	406	311	3078	2301	7079	3420	2385	9058	16016	10672	3439	12164	7663	8281	6179	12083	2081	3667	5028	2415	3335	2627	8790	4478	14304	10901	2849	17592	23622	13430	14911	11232	1176	2721	1235	7613
59123	27	0	554	179	209	245	488	341	248	2250	1180	5566	2462	1191	8505	10354	10184	2038	11235	8547	6118	5859	9317	2009	3460	4206	2765	3370	1526	9313	3249	11344	8218	2167	15563	23032	10369	12850	10514	1020	2306	1394	7240
59124	27	1	590	204	235	272	525	354	267	3344	1593	6272	3570	2057	10676	10736	11462	2171	14306	8153	6261	5277	12112	2500	3727	3190	2725	3314	1960	11479	2863	13367	8731	2610	14711	22013	11084	12044	10062	1043	2602	1138	6640
59128	23	1	670	218	259	299	589	410	311	2595	1805	6171	3069	3172	10565	11246	11787	2586	12829	8619	6135	5822	10388	2774	3805	4044	3006	4199	1930	8382	3000	13985	8542	2036	14343	20714	12709	12667	10350	1121	2907	1150	6933
59131	23	0	611	168	216	258	530	403	290	1645	1705	5224	3093	2233	9342	11549	11025	2469	11620	8678	7306	5775	8556	3022	3637	5390	2529	4794	2627	8671	3140	12692	11026	2518	15651	22139	13452	12606	10903	859	2991	1407	6957
59134	29	0	625	202	248	294	537	347	282	1916	1214	4756	2762	2040	8787	9772	8529	2317	11117	7101	5698	4978	7667	2151	2912	4108	1861	3391	1657	8540	2244	10721	8545	2032	12593	17488	10698	10580	11729	754	2118	961	5807
59135	43	0	557	176	220	255	497	364	252	2291	1487	5164	3324	2368	9415	11797	10614	2690	12424	7685	6762	4604	9738	2386	3770	5068	2698	3442	2366	8599	2847	12645	8516	2955	11178	19881	11002	10810	8078	861	2749	917	6239
59137	38	0	605	177	253	295	572	447	362	2475	1868	4727	2736	1706	8365	11018	8451	2212	10348	7610	6438	4834	11393	2446	3525	3803	2216	3141	1473	8005	2798	11921	8333	2402	11204	16741	12204	11772	10186	851	2171	1170	5947
59139	44	0	588	199	231	269	531	386	281	1913	2659	5018	2087	1499	9259	10974	9055	2014	11298	7150	4787	4763	9111	2005	3395	4437	1943	3251	1171	7123	3237	12056	7334	2751	13095	21237	9710	13395	9431	826	2389	1234	7970
59141	29	0	626	165	224	268	529	396	292	2075	1056	4243	2605	1723	8647	13495	11806	2650	11666	8455	5937	5859	10854	2213	3868	5182	2461	4602	1864	7382	2938	11290	9935	1953	14934	24194	13308	11999	11490	953	2275	1311	6432
59143	24	0	562	177	232	268	498	340	275	2427	2174	5434	3302	2487	10694	10607	13613	2291	11195	8511	6984	5424	10977	2295	4331	4661	2519	3731	2783	8003	3120	12481	9795	1819	16039	21751	11984	13298	9237	1141	2715	1388	6723
59146	30	0	653	241	276	318	577	420	285	2852	1818	4113	2573	2672	8126	11364	9536	2368	10214	7360	5263	4850	10071	2613	3262	5213	1911	3465	1601	8441	2796	10056	9408	2971	12298	18581	11366	11989	10784	989	2103	1213	7199
59147	32	0	597	181	219	262	522	386	311	2520	1509	6133	3118	1766	10943	11544	10839	2648	11624	8167	7248	5309	11119	2292	4021	5589	2437	3903	2104	9819	3234	14425	8746	2764	14126	23806	11900	13068	12490	1137	2722	1349	6480
59152	32	0	685	206	249	300	596	431	312	2578	1662	4926	2870	1335	9585	12187	11223	2536	12695	8473	8256	5463	9622	2361	3897	4828	2248	3933	2523	9022	3555	13376	9816	2267	15889	23201	11747	12535	9060	887	2466	988	7255
59153	27	1	712	231	263	306	566	373	274	2898	2464	6549	2379	1506	10708	12511	10488	3257	12274	8533	7450	5970	13329	2194	4170	4476	2860	3115	2105	10381	3751	15645	9828	3420	15910	24781	14410	13433	12821	1064	2293	1320	8074
59157	21	1	704	219	261	312	608	415	304	2041	2391	6149	3226	1723	8252	11267	11781	2904	11167	8679	5926	5811	10646	2011	3699	5439	2074	4488	1880	6993	4274	13464	9532	3168	16331	21605	14575	12303	12616	1157	2450	1079	7083
59175	61	0	602	208	251	289	545	372	277	1795	2338	5482	2387	2069	6736	9092	7922	2251	9314	8526	5123	5261	8271	2090	3508	4298	2377	3017	1650	7515	3464	11384	8965	2758	12541	16784	11461	11476	11441	770	1462	1367	6161
59176	72	0	620	159	195	234	472	353	240	1724	1051	4279	2887	2227	6184	8487	7896	2088	10124	6152	6895	3924	7903	2209	3099	3173	1862	2787	1862	7164	2658	11468	8137	1706	11015	16590	10581	8540	7651	675	2360	717	5416
59178	53	1	605	184	218	260	534	417	296	2369	1927	4988	3196	2022	10231	10731	8869	3117	12030	7957	7164	5010	9622	2053	3797	4957	2853	3685	2793	9606	2858	14655	10502	3061	13672	19330	10576	12324	10033	1072	2879	1164	7625
59179	67	0	555	173	215	257	483	346	248	2138	1842	5288	2335	1385	9485	9869	9928	2513	10434	6669	5382	4976	9649	1578	3146	4999	1704	3494	1089	9864	2768	12345	8124	2416	12569	16174	10642	11912	9455	867	1914	1025	6436
59180	51	0	564	176	225	260	498	351	291	1901	1201	4755	3194	1719	8332	7570	7807	2219	9420	7741	6301	4550	8815	2032	2796	3751	2247	3013	2377	7648	2290	11834	7386	1735	10523	16938	10439	10409	9716	693	1821	1192	5561
59187	54	1	641	185	240	284	558	415	333	2747	1735	7041	4102	1857	10013	10287	10295	2269	11719	8443	8399	5780	10706	2106	3585	4155	2283	3880	2471	9843	2969	14837	8695	2468	15000	20549	13076	12553	11973	817	2001	1649	7231
59190	67	1	798	263	276	320	660	476	359	2956	1400	4621	2399	2376	10771	11056	14421	3032	13525	7764	6272	5477	12939	2608	3578	3941	2374	3513	1678	10425	2461	13427	9861	2653	13561	22440	12571	11518	11038	998	2489	1190	7094
59196	50	1	668	230	277	322	613	438	345	2016	1152	6053	2538	1571	9003	8896	10069	2336	10983	7462	6804	5544	10061	2033	3604	4339	2478	3727	1937	8722	2918	13693	8802	2208	14120	20917	9293	13662	11061	785	2178	1154	6592
59198	55	0	570	159	212	251	506	397	289	1949	1015	4154	2634	1312	9534	10520	8853	1979	11729	6998	6850	4763	7971	2053	2961	3303	1812	3341	1563	8059	2552	10645	7477	1853	13002	16766	10968	9398	9602	830	2216	1074	6642
59199	65	0	570	186	206	242	471	318	233	2483	1303	4130	2714	1665	8448	8687	8270	1889	9204	6799	4753	4034	9297	1643	2463	4011	2219	2810	1594	6726	2518	8973	6385	2280	10367	15954	8196	10030	7808	673	2171	1021	6871
59200	53	1	628	180	267	307	581	476	343	2863	1388	6211	2922	1564	8747	11840	8179	2522	12134	7741	6620	5771	9467	1934	3404	3750	1950	3319	1986	8347	3086	13305	8659	2286	12254	20057	9937	10941	9729	859	2547	1168	7048
59201	67	0	607	189	218	259	476	319	188	1816	811	3891	2377	1818	7989	8253	6718	1713	11355	5309	6115	3647	7609	1791	2799	3717	1604	2451	1716	6624	1979	10374	6874	1048	9440	15834	7909	8819	6514	869	1862	1003	5591
59202	58	1	559	167	215	251	476	351	275	2264	1580	5266	2824	1969	9440	9940	9611	2790	11711	8083	7538	4544	10592	2231	3509	3642	2105	3249	1972	9059	2907	12008	8645	2569	13028	19360	10866	9630	12185	751	2154	929	6502
59205	56	0	450	148	194	220	400	278	219	1937	1315	4068	2920	1473	7844	9169	10325	2251	10892	6384	5862	4534	9171	1692	2868	3606	1967	2867	1805	8574	2513	11747	8468	1814	10403	18315	12818	9266	10309	901	1649	962	5955
59206	55	0	584	170	217	254	499	360	282	2636	1915	4536	3026	1434	9160	12217	10283	2820	12744	7005	7403	4640	11380	1889	3794	4115	2007	3507	2282	7651	3612	10974	10537	2260	12666	20073	13976	11103	9163	859	1795	945	5938
59207	70	0	587	163	192	232	475	354	238	2484	1227	4874	2380	1696	7197	10943	7930	2602	9798	5804	5957	3608	7969	1778	2774	3858	1823	3039	1428	7176	2323	11006	7560	2294	9934	15148	11229	9446	8707	875	1867	1035	6366
59209	58	0	649	196	242	290	547	369	313	2690	1229	5689	2777	2026	10364	10376	8667	2564	11778	7643	6618	5530	8475	2243	3280	4023	1826	3196	1901	8599	3268	12238	9511	1925	12678	19487	13117	13171	9722	884	1777	1565	7214
59211	68	0	539	170	199	234	470	325	256	2048	1770	6015	3178	1985	9766	12252	10074	2258	13716	7453	5503	4751	7683	1911	3390	4167	1921	3033	1829	8335	2736	13367	7603	2692	12759	19265	12648	10129	8800	818	2451	1087	6610
59212	28	1	811	244	321	384	694	510	358	3055	1909	5920	3904	2620	11239	15077	11805	3910	14492	10663	9498	6461	12242	2691	3848	4474	3394	3193	2695	10753	3300	16283	11620	2906	17174	25572	16037	14996	12036	1029	2579	1830	8699
59214	47	1	576	202	217	257	508	361	258	1461	1774	5803	2838	2815	8657	10029	11180	2330	11720	8188	5395	5425	9344	2326	3604	3343	2157	2985	1964	8233	3249	14273	9373	2833	12983	18171	11971	8152	8590	802	2325	842	7119
59215	58	1	562	209	232	274	492	341	275	2064	1319	4480	4057	1495	9261	10180	10583	2271	12603	7525	7597	4663	9153	1747	2777	3827	2123	3468	2474	7140	2966	10527	9307	1997	14438	17979	11892	10421	8837	815	1920	1260	6234
59216	60	1	791	218	263	312	622	423	305	2602	1672	6068	3601	2254	10019	11025	11651	2859	12595	8287	8233	5613	9782	2308	3730	4850	2357	4003	2772	10711	3090	16887	10448	3376	14404	23581	13681	12916	12439	898	2969	1706	8495
59218	55	0	589	180	240	277	531	390	308	2052	1579	4866	2520	3043	9815	12007	7763	2781	10535	7488	6960	4678	8321	2314	3155	3918	2008	3185	1924	7949	2913	11168	9081	2408	11855	16064	12584	10112	9111	689	2235	1125	5817
59219	70	0	420	158	182	198	394	286	220	2268	1953	5336	2157	1459	7904	9211	8528	2407	9660	6222	5393	4381	9385	1915	3829	3159	1836	2764	1254	8565	2687	11451	8640	2609	13387	19506	11193	10703	8267	957	1721	1062	6194
59223	45	0	605	207	238	280	543	370	273	2032	2083	5532	2975	1852	8318	10490	9140	2081	10632	6100	7027	4316	8163	1652	3700	3695	1804	2687	2531	8190	2536	12316	9193	1970	12049	18611	12177	9230	9392	871	2298	1188	6035
59224	47	1	685	192	260	306	586	449	320	2817	2509	7401	3537	1786	8942	16083	11403	3210	11372	7703	7134	5895	14291	2147	4087	3957	2495	3640	2432	10379	3132	15111	11210	2980	15347	22940	15065	13609	12656	892	2496	1314	7297
59230	21	1	693	215	265	313	609	421	351	3150	1589	7570	3667	2021	11609	14427	12215	2570	14648	9415	8653	6749	10133	2057	3694	4826	2445	4370	2328	8728	3511	14248	10567	3097	20078	24710	14436	14481	13375	1144	2962	1628	8319
